# Supplementary material for: Development of a High-Resolution Melting Method for the Detection of Clarithromycin-Resistant Helicobacter pylori in the Gastric Microbiome
Source: Antibiotics (Basel). 2024 Oct 16;13(10):975. doi: 10.3390/antibiotics13100975 (PMC11505316; doi:10.3390/antibiotics13100975)
Supplement: Supplementary file 1 [file antibiotics-13-00975-s001.zip]

Archive with 1 entries (1 files):
- antibiotics-3171349-supplementary.pdf
